# Supplementary material for: Activation of the chemokine receptor 3 pathway leads to a better response to immune checkpoint inhibitors in patients with metastatic urothelial carcinoma
Source: Cancer Cell Int. 2022 May 13;22:186. doi: 10.1186/s12935-022-02604-z (PMC9107140; doi:10.1186/s12935-022-02604-z)
Supplement: Supplementary file 7 — Additional file 7: Table S1. Results of gene mutation frequency analysis of the ICI cohort and the TCGA BLCA cohort. [file 12935_2022_2604_MOESM7_ESM.xlsx]

## Sheet: IMVIGOR_392_fisher_supplementar
gene	mutation_Frequancy(high_CXCR3score)	mutation_Frequancy(low_CXCR3score)	pvalue	confidence interval	odd ratio
TP53	0.625	0.376068	0.000158501	1.582-4.842	2.75302
FGFR3	0.108333	0.299145	0.00032115	0.13-0.597	0.286153
FBXW7	0.1	0.00854701	0.00269341	1.835-554.186	12.7874
FGFR1	0	0.0598291	0.00650828	0-0.655	0
CCNE1	0.0666667	0	0.00694803	1.728-Inf	Inf
FRS2	0.0333333	0.119658	0.0140243	0.059-0.846	0.255049
FGF19	0.025	0.102564	0.0163754	0.04-0.867	0.225619
FGF3	0.0333333	0.111111	0.0237937	0.064-0.934	0.277255
MDM2	0.0416667	0.119658	0.0318784	0.088-0.985	0.321335
CDKN2B	0.0916667	0.188034	0.0389931	0.181-0.999	0.437287
TSC1	0.0416667	0.111111	0.051408	0.094-1.089	0.349305
ARID2	0.0416667	0	0.059968	0.908-Inf	Inf
CCND3	0.0416667	0	0.059968	0.908-Inf	Inf
EGFR	0.025	0.0769231	0.0810191	0.052-1.281	0.309117
GNAS	0.00833333	0.042735	0.116433	0.004-1.73	0.189369
FLCN	0	0.025641	0.118744	0-2.347	0
NF2	0.0333333	0	0.121949	0.65-Inf	Inf
CDKN2A	0.141667	0.222222	0.129722	0.276-1.19	0.579018
RB1	0.191667	0.119658	0.152989	0.805-3.884	1.7404
DNMT3A	0.0416667	0.00854701	0.212994	0.549-240.281	5.01447
BRIP1	0	0.017094	0.242652	0-5.184	0
CUL3	0	0.017094	0.242652	0-5.184	0
GATA6	0	0.017094	0.242652	0-5.184	0
HNF1A	0	0.017094	0.242652	0-5.184	0
JAK2	0	0.017094	0.242652	0-5.184	0
MTOR	0	0.017094	0.242652	0-5.184	0
NFE2L2	0	0.017094	0.242652	0-5.184	0
PALB2	0	0.017094	0.242652	0-5.184	0
STAT4	0	0.017094	0.242652	0-5.184	0
ZNF217	0	0.017094	0.242652	0-5.184	0
ATR	0.025	0	0.246943	0.405-Inf	Inf
KDM5C	0.025	0	0.246943	0.405-Inf	Inf
MLL3	0.025	0	0.246943	0.405-Inf	Inf
NUP93	0.025	0	0.246943	0.405-Inf	Inf
SOX9	0.025	0	0.246943	0.405-Inf	Inf
FGF10	0.0333333	0.0683761	0.249489	0.101-1.82	0.471281
APC	0.0166667	0.042735	0.27664	0.036-2.386	0.381128
RBM10	0.05	0.017094	0.280955	0.525-31.131	3.01343
ARID1A	0.266667	0.205128	0.287216	0.738-2.709	1.40704
RICTOR	0.05	0.0854701	0.310363	0.163-1.784	0.564511
KDM6A	0.208333	0.153846	0.313904	0.706-3.009	1.4451
FGF4	0.025	0.0512821	0.329182	0.075-2.292	0.475811
HRAS	0.025	0.0512821	0.329182	0.075-2.292	0.475811
PIK3R1	0.00833333	0.025641	0.365527	0.006-4.06	0.320734
SPTA1	0.0333333	0.00854701	0.369873	0.386-198.46	3.97934
ZNF703	0.0416667	0.0683761	0.40581	0.148-2.132	0.59369
ERBB3	0.05	0.0769231	0.434785	0.179-2.068	0.6328
MYST3	0.0166667	0.034188	0.442228	0.043-3.426	0.480257
MCL1	0.0416667	0.017094	0.446354	0.398-26.67	2.49103
STAG2	0.0583333	0.0854701	0.459489	0.206-2.013	0.663981
ARFRP1	0	0.00854701	0.493671	0-38.026	0
AURKA	0	0.00854701	0.493671	0-38.026	0
AXL	0	0.00854701	0.493671	0-38.026	0
BARD1	0	0.00854701	0.493671	0-38.026	0
BCL2L1	0	0.00854701	0.493671	0-38.026	0
CDK8	0	0.00854701	0.493671	0-38.026	0
CYLD	0	0.00854701	0.493671	0-38.026	0
EZH2	0	0.00854701	0.493671	0-38.026	0
FANCC	0	0.00854701	0.493671	0-38.026	0
GATA1	0	0.00854701	0.493671	0-38.026	0
GATA2	0	0.00854701	0.493671	0-38.026	0
GRIN2A	0	0.00854701	0.493671	0-38.026	0
IGF2R	0	0.00854701	0.493671	0-38.026	0
JUN	0	0.00854701	0.493671	0-38.026	0
KDR	0	0.00854701	0.493671	0-38.026	0
KEAP1	0	0.00854701	0.493671	0-38.026	0
LRP6	0	0.00854701	0.493671	0-38.026	0
PARK2	0	0.00854701	0.493671	0-38.026	0
PARP4	0	0.00854701	0.493671	0-38.026	0
PDGFRA	0	0.00854701	0.493671	0-38.026	0
POLE	0	0.00854701	0.493671	0-38.026	0
PRSS8	0	0.00854701	0.493671	0-38.026	0
PTPN11	0	0.00854701	0.493671	0-38.026	0
RAD51	0	0.00854701	0.493671	0-38.026	0
RPA1	0	0.00854701	0.493671	0-38.026	0
RPTOR	0	0.00854701	0.493671	0-38.026	0
SDHA	0	0.00854701	0.493671	0-38.026	0
SRC	0	0.00854701	0.493671	0-38.026	0
TNFRSF14	0	0.00854701	0.493671	0-38.026	0
TOP1	0	0.00854701	0.493671	0-38.026	0
TRRAP	0	0.00854701	0.493671	0-38.026	0
TSC2	0	0.00854701	0.493671	0-38.026	0
AKT3	0.0166667	0	0.497962	0.183-Inf	Inf
CDH1	0.0166667	0	0.497962	0.183-Inf	Inf
CDK4	0.0166667	0	0.497962	0.183-Inf	Inf
EPHB1	0.0166667	0	0.497962	0.183-Inf	Inf
GNA13	0.0166667	0	0.497962	0.183-Inf	Inf
JAK1	0.0166667	0	0.497962	0.183-Inf	Inf
MAGI2	0.0166667	0	0.497962	0.183-Inf	Inf
MUTYH	0.0166667	0	0.497962	0.183-Inf	Inf
RUNX1	0.0166667	0	0.497962	0.183-Inf	Inf
SF3B1	0.0166667	0	0.497962	0.183-Inf	Inf
SPEN	0.0166667	0	0.497962	0.183-Inf	Inf
TBX3	0.0166667	0	0.497962	0.183-Inf	Inf
TET2	0.0166667	0	0.497962	0.183-Inf	Inf
VEGFA	0.0166667	0	0.497962	0.183-Inf	Inf
CCND1	0.0916667	0.119658	0.530654	0.291-1.854	0.7434
TERT	0.625	0.666667	0.58712	0.472-1.47	0.833978
DICER1	0.00833333	0.017094	0.618665	0.008-9.428	0.484629
FGF14	0.00833333	0.017094	0.618665	0.008-9.428	0.484629
NOTCH4	0.00833333	0.017094	0.618665	0.008-9.428	0.484629
PDCD1LG2	0.00833333	0.017094	0.618665	0.008-9.428	0.484629
SLIT2	0.00833333	0.017094	0.618665	0.008-9.428	0.484629
TOP2A	0.00833333	0.017094	0.618665	0.008-9.428	0.484629
LYN	0.025	0.00854701	0.621924	0.234-157.338	2.96207
MSH6	0.025	0.00854701	0.621924	0.234-157.338	2.96207
NOTCH1	0.025	0.00854701	0.621924	0.234-157.338	2.96207
PBRM1	0.025	0.00854701	0.621924	0.234-157.338	2.96207
MLL2	0.258333	0.230769	0.652582	0.615-2.2	1.16032
CREBBP	0.0916667	0.111111	0.670818	0.312-2.054	0.808071
BAP1	0.0166667	0.025641	0.68088	0.053-5.741	0.645255
CDKN1B	0.0166667	0.025641	0.68088	0.053-5.741	0.645255
NKX2-1	0.0333333	0.017094	0.683631	0.277-22.259	1.97724
CTNNB1	0.025	0.034188	0.719582	0.104-4.391	0.725344
PTEN	0.0416667	0.025641	0.72202	0.312-10.867	1.64874
BRCA2	0.0333333	0.042735	0.746541	0.149-3.694	0.773256
FAT1	0.0333333	0.042735	0.746541	0.149-3.694	0.773256
LRP1B	0.0333333	0.042735	0.746541	0.149-3.694	0.773256
MYC	0.05	0.034188	0.748764	0.342-7.347	1.48438
PIK3CA	0.141667	0.153846	0.85568	0.414-1.986	0.908138
ABL1	0	0	1	0-Inf	0
ABL2	0	0	1	0-Inf	0
ACVR1B	0.0166667	0.00854701	1	0.101-116.899	1.9607
AKT1	0.0166667	0.00854701	1	0.101-116.899	1.9607
AKT2	0.00833333	0.00854701	1	0.012-77.125	0.97489
ALK	0	0	1	0-Inf	0
ALOX12B	0	0	1	0-Inf	0
APCDD1	0	0	1	0-Inf	0
AR	0	0	1	0-Inf	0
ARAF	0.00833333	0	1	0.025-Inf	Inf
ARID1B	0	0	1	0-Inf	0
ASXL1	0.025	0.017094	1	0.165-17.921	1.47197
ATM	0.05	0.0512821	1	0.252-3.763	0.973788
ATRX	0.00833333	0.00854701	1	0.012-77.125	0.97489
AURKB	0	0	1	0-Inf	0
AXIN1	0.00833333	0.00854701	1	0.012-77.125	0.97489
BACH1	0	0	1	0-Inf	0
BCL2	0	0	1	0-Inf	0
BCL2A1	0	0	1	0-Inf	0
BCL2L2	0.00833333	0.00854701	1	0.012-77.125	0.97489
BCL6	0	0	1	0-Inf	0
BCOR	0.00833333	0	1	0.025-Inf	Inf
BCORL1	0.00833333	0.00854701	1	0.012-77.125	0.97489
BLM	0	0	1	0-Inf	0
BMPR1A	0	0	1	0-Inf	0
BRAF	0.0166667	0.017094	1	0.07-13.651	0.974677
BRCA1	0.0166667	0.017094	1	0.07-13.651	0.974677
BRD4	0	0	1	0-Inf	0
BTK	0	0	1	0-Inf	0
C11orf30	0	0	1	0-Inf	0
C17orf39	0	0	1	0-Inf	0
CARD11	0	0	1	0-Inf	0
CASP8	0.00833333	0	1	0.025-Inf	Inf
CBFB	0	0	1	0-Inf	0
CBL	0	0	1	0-Inf	0
CCND2	0	0	1	0-Inf	0
CD274	0.00833333	0.00854701	1	0.012-77.125	0.97489
CD79A	0	0	1	0-Inf	0
CD79B	0	0	1	0-Inf	0
CDC73	0	0	1	0-Inf	0
CDH2	0	0	1	0-Inf	0
CDH20	0	0	1	0-Inf	0
CDH5	0	0	1	0-Inf	0
CDK12	0	0	1	0-Inf	0
CDK6	0.0166667	0.017094	1	0.07-13.651	0.974677
CDKN1A	0	0	1	0-Inf	0
CDKN2C	0	0	1	0-Inf	0
CEBPA	0.00833333	0	1	0.025-Inf	Inf
CHD2	0	0	1	0-Inf	0
CHD4	0.00833333	0	1	0.025-Inf	Inf
CHEK1	0	0	1	0-Inf	0
CHEK2	0.00833333	0	1	0.025-Inf	Inf
CHUK	0	0	1	0-Inf	0
CIC	0	0	1	0-Inf	0
CRBN	0	0	1	0-Inf	0
CRKL	0.00833333	0.00854701	1	0.012-77.125	0.97489
CRLF2	0	0	1	0-Inf	0
CSF1R	0	0	1	0-Inf	0
CTCF	0.00833333	0.00854701	1	0.012-77.125	0.97489
CTNNA1	0	0	1	0-Inf	0
CUL4A	0	0	1	0-Inf	0
CUL4B	0	0	1	0-Inf	0
CYP17A1	0	0	1	0-Inf	0
DAXX	0	0	1	0-Inf	0
DDR1	0	0	1	0-Inf	0
DDR2	0	0	1	0-Inf	0
DIS3	0	0	1	0-Inf	0
DOT1L	0	0	1	0-Inf	0
EMSY	0.00833333	0	1	0.025-Inf	Inf
EP300	0.0416667	0.042735	1	0.218-4.357	0.974016
EPHA3	0.00833333	0	1	0.025-Inf	Inf
EPHA5	0	0	1	0-Inf	0
EPHA6	0	0	1	0-Inf	0
EPHA7	0	0	1	0-Inf	0
EPHB4	0	0	1	0-Inf	0
EPHB6	0	0	1	0-Inf	0
ERBB2	0.116667	0.111111	1	0.437-2.571	1.05638
ERBB4	0.00833333	0.00854701	1	0.012-77.125	0.97489
ERCC4	0	0	1	0-Inf	0
ERG	0	0	1	0-Inf	0
ERRFI1	0.00833333	0	1	0.025-Inf	Inf
ESR1	0	0	1	0-Inf	0
FAM123B	0.00833333	0	1	0.025-Inf	Inf
FAM175A	0	0	1	0-Inf	0
FAM46C	0	0	1	0-Inf	0
FANCA	0.00833333	0	1	0.025-Inf	Inf
FANCD2	0.00833333	0	1	0.025-Inf	Inf
FANCE	0	0	1	0-Inf	0
FANCF	0	0	1	0-Inf	0
FANCG	0	0	1	0-Inf	0
FANCI	0.00833333	0	1	0.025-Inf	Inf
FANCL	0	0	1	0-Inf	0
FANCM	0	0	1	0-Inf	0
FAS	0.00833333	0	1	0.025-Inf	Inf
FAT3	0	0	1	0-Inf	0
FGF12	0	0	1	0-Inf	0
FGF23	0	0	1	0-Inf	0
FGF6	0	0	1	0-Inf	0
FGF7	0	0	1	0-Inf	0
FGFR2	0.00833333	0.00854701	1	0.012-77.125	0.97489
FGFR4	0	0	1	0-Inf	0
FH	0	0	1	0-Inf	0
FLT1	0	0	1	0-Inf	0
FLT3	0	0	1	0-Inf	0
FLT4	0	0	1	0-Inf	0
FOXL2	0	0	1	0-Inf	0
FOXP1	0.0333333	0.025641	1	0.216-9.132	1.30886
FUBP1	0.00833333	0.00854701	1	0.012-77.125	0.97489
GABRA6	0	0	1	0-Inf	0
GALNT12	0	0	1	0-Inf	0
GATA3	0.00833333	0.00854701	1	0.012-77.125	0.97489
GATA4	0.00833333	0	1	0.025-Inf	Inf
GEN1	0	0	1	0-Inf	0
GLI1	0	0	1	0-Inf	0
GNA11	0	0	1	0-Inf	0
GNAQ	0	0	1	0-Inf	0
GPR124	0	0	1	0-Inf	0
GREM1	0	0	1	0-Inf	0
GRM3	0	0	1	0-Inf	0
GSK3B	0	0	1	0-Inf	0
H3F3A	0	0	1	0-Inf	0
HGF	0	0	1	0-Inf	0
HOXB13	0	0	1	0-Inf	0
HSD3B1	0	0	1	0-Inf	0
HSP90AA1	0	0	1	0-Inf	0
IDH1	0	0	1	0-Inf	0
IDH2	0	0	1	0-Inf	0
IGF1	0.00833333	0.00854701	1	0.012-77.125	0.97489
IGF1R	0	0	1	0-Inf	0
IGF2	0	0	1	0-Inf	0
IKBKE	0	0	1	0-Inf	0
IKZF1	0	0	1	0-Inf	0
IL7R	0	0	1	0-Inf	0
INHBA	0	0	1	0-Inf	0
INPP4B	0.00833333	0	1	0.025-Inf	Inf
INSR	0	0	1	0-Inf	0
IRF2	0	0	1	0-Inf	0
IRF4	0	0	1	0-Inf	0
IRS2	0.025	0.017094	1	0.165-17.921	1.47197
JAK3	0	0	1	0-Inf	0
KDM5A	0.00833333	0	1	0.025-Inf	Inf
KEL	0.00833333	0	1	0.025-Inf	Inf
KIT	0.00833333	0.00854701	1	0.012-77.125	0.97489
KLHL6	0	0	1	0-Inf	0
KRAS	0.025	0.017094	1	0.165-17.921	1.47197
LMO1	0	0	1	0-Inf	0
LTK	0	0	1	0-Inf	0
LZTR1	0.00833333	0	1	0.025-Inf	Inf
MAP2K1	0	0	1	0-Inf	0
MAP2K2	0	0	1	0-Inf	0
MAP2K4	0.00833333	0	1	0.025-Inf	Inf
MAP3K1	0.00833333	0.00854701	1	0.012-77.125	0.97489
MAP3K13	0.00833333	0	1	0.025-Inf	Inf
MDM4	0.00833333	0	1	0.025-Inf	Inf
MED12	0	0	1	0-Inf	0
MEF2B	0	0	1	0-Inf	0
MEN1	0.00833333	0.00854701	1	0.012-77.125	0.97489
MERTK	0	0	1	0-Inf	0
MET	0	0	1	0-Inf	0
MITF	0.00833333	0	1	0.025-Inf	Inf
MKNK1	0	0	1	0-Inf	0
MKNK2	0	0	1	0-Inf	0
MLH1	0	0	1	0-Inf	0
MLL	0	0	1	0-Inf	0
MPL	0.00833333	0	1	0.025-Inf	Inf
MRE11A	0	0	1	0-Inf	0
MSH2	0.0166667	0.00854701	1	0.101-116.899	1.9607
MST1R	0.00833333	0	1	0.025-Inf	Inf
MYCL1	0.0416667	0.034188	1	0.257-6.349	1.2272
MYCN	0.025	0.017094	1	0.165-17.921	1.47197
MYD88	0	0	1	0-Inf	0
NBN	0.00833333	0	1	0.025-Inf	Inf
NCOR1	0.0416667	0.034188	1	0.257-6.349	1.2272
NF1	0.025	0.017094	1	0.165-17.921	1.47197
NFKBIA	0.00833333	0.00854701	1	0.012-77.125	0.97489
NOTCH2	0.0166667	0.00854701	1	0.101-116.899	1.9607
NOTCH3	0.00833333	0.00854701	1	0.012-77.125	0.97489
NRAS	0.00833333	0.00854701	1	0.012-77.125	0.97489
NSD1	0	0	1	0-Inf	0
NTRK1	0.00833333	0	1	0.025-Inf	Inf
NTRK2	0	0	1	0-Inf	0
NTRK3	0.00833333	0	1	0.025-Inf	Inf
NUDT1	0	0	1	0-Inf	0
PAK3	0	0	1	0-Inf	0
PAK7	0	0	1	0-Inf	0
PARP1	0	0	1	0-Inf	0
PARP2	0	0	1	0-Inf	0
PARP3	0	0	1	0-Inf	0
PAX5	0.00833333	0.00854701	1	0.012-77.125	0.97489
PDGFRB	0	0	1	0-Inf	0
PDK1	0	0	1	0-Inf	0
PHLPP2	0	0	1	0-Inf	0
PIK3C2B	0.00833333	0	1	0.025-Inf	Inf
PIK3C2G	0	0	1	0-Inf	0
PIK3C3	0	0	1	0-Inf	0
PIK3CB	0.00833333	0	1	0.025-Inf	Inf
PIK3CG	0	0	1	0-Inf	0
PIK3R2	0	0	1	0-Inf	0
PLCG2	0	0	1	0-Inf	0
PMS2	0.00833333	0	1	0.025-Inf	Inf
PNRC1	0	0	1	0-Inf	0
POLD1	0	0	1	0-Inf	0
PPARG	0	0	1	0-Inf	0
PPP2R1A	0	0	1	0-Inf	0
PRDM1	0	0	1	0-Inf	0
PREX2	0	0	1	0-Inf	0
PRKAR1A	0	0	1	0-Inf	0
PRKCI	0.0166667	0.00854701	1	0.101-116.899	1.9607
PRKDC	0	0	1	0-Inf	0
PRSS1	0	0	1	0-Inf	0
PTCH1	0	0	1	0-Inf	0
PTCH2	0.00833333	0	1	0.025-Inf	Inf
PTPRD	0.00833333	0.00854701	1	0.012-77.125	0.97489
QKI	0	0	1	0-Inf	0
RAC1	0	0	1	0-Inf	0
RAD50	0.0166667	0.00854701	1	0.101-116.899	1.9607
RAD51B	0	0	1	0-Inf	0
RAD51C	0.00833333	0	1	0.025-Inf	Inf
RAD51L1	0	0	1	0-Inf	0
RAD51L3	0	0	1	0-Inf	0
RAD52	0	0	1	0-Inf	0
RAD54L	0	0	1	0-Inf	0
RAF1	0.0583333	0.0598291	1	0.281-3.37	0.973556
RANBP2	0	0	1	0-Inf	0
RARA	0	0	1	0-Inf	0
REL	0.00833333	0.00854701	1	0.012-77.125	0.97489
RET	0	0	1	0-Inf	0
RNF43	0.00833333	0.00854701	1	0.012-77.125	0.97489
ROS1	0.00833333	0.00854701	1	0.012-77.125	0.97489
RUNX1T1	0	0	1	0-Inf	0
SDHB	0	0	1	0-Inf	0
SDHC	0	0	1	0-Inf	0
SDHD	0	0	1	0-Inf	0
SETD2	0.0166667	0.017094	1	0.07-13.651	0.974677
SH2B3	0	0	1	0-Inf	0
SMAD2	0.00833333	0	1	0.025-Inf	Inf
SMAD3	0	0	1	0-Inf	0
SMAD4	0.00833333	0.00854701	1	0.012-77.125	0.97489
SMARCA4	0.025	0.025641	1	0.128-7.429	0.974461
SMARCB1	0	0	1	0-Inf	0
SMARCD1	0	0	1	0-Inf	0
SMO	0	0	1	0-Inf	0
SNCAIP	0	0	1	0-Inf	0
SOCS1	0	0	1	0-Inf	0
SOX10	0.00833333	0	1	0.025-Inf	Inf
SOX2	0.00833333	0	1	0.025-Inf	Inf
SPOP	0	0	1	0-Inf	0
STAT3	0	0	1	0-Inf	0
STK11	0.00833333	0	1	0.025-Inf	Inf
SYK	0	0	1	0-Inf	0
TAF1	0	0	1	0-Inf	0
TEK	0	0	1	0-Inf	0
TGFBR2	0	0	1	0-Inf	0
TIPARP	0	0	1	0-Inf	0
TMPRSS2	0	0	1	0-Inf	0
TNF	0	0	1	0-Inf	0
TNFAIP3	0	0	1	0-Inf	0
TNKS	0.00833333	0	1	0.025-Inf	Inf
TNKS2	0	0	1	0-Inf	0
TP53BP1	0	0	1	0-Inf	0
TSHR	0	0	1	0-Inf	0
TYRO3	0	0	1	0-Inf	0
U2AF1	0	0	1	0-Inf	0
UGT1A7	0	0	1	0-Inf	0
VHL	0	0	1	0-Inf	0
WISP3	0	0	1	0-Inf	0
WT1	0.00833333	0	1	0.025-Inf	Inf
XPO1	0	0	1	0-Inf	0
XRCC2	0	0	1	0-Inf	0
XRCC3	0	0	1	0-Inf	0
ZBTB2	0	0	1	0-Inf	0
ZNRF3	0	0	1	0-Inf	0

## Sheet: TCGA_407_fisher_supplementary
gene	mutation_Frequancy_H	mutation_Frequancy_L	pvalue	confidence interval	odd ratio
189	FGFR3	0.0591133	0.205882	1.48607e-05	0.113-0.49	0.243132
179	FAT1	0.108374	0.0294118	0.00159957	1.528-12.332	3.99863
314	NCOR1	0.0985222	0.0294118	0.00444924	1.355-11.188	3.59613
258	KMT2A	0.137931	0.0588235	0.00777098	1.213-5.694	2.5543
397	RB1	0.167488	0.0833333	0.0110544	1.151-4.38	2.20879
149	EP300	0.167488	0.0882353	0.0178217	1.092-4.059	2.07523
298	MTOR	0.0394089	0.00490196	0.0199952	1.095-370.693	8.29511
107	CREBBP	0.133005	0.0637255	0.0202153	1.081-4.908	2.24956
485	TP53	0.472906	0.357843	0.0207817	1.061-2.444	1.60809
240	ITGAV	0.0541872	0.0147059	0.0319307	0.991-21.687	3.82755
408	RNF213	0.0985222	0.0441176	0.0353929	0.998-6.053	2.36312
239	IRS4	0.044335	0.00980392	0.0358342	0.95-44.959	4.66993
100	CNOT3	0.0344828	0.00490196	0.0370075	0.914-327.828	7.2223
279	MALT1	0.0344828	0.00490196	0.0370075	0.914-327.828	7.2223
202	FOXP1	0.00492611	0.0392157	0.0370075	0.003-0.922	0.121768
473	TFG	0.00492611	0.0392157	0.0370075	0.003-0.922	0.121768
184	FBXW7	0.103448	0.0490196	0.0413546	0.976-5.465	2.23418
379	PTPN13	0.0640394	0.0245098	0.0575135	0.888-9.921	2.71685
454	STAG2	0.0640394	0.122549	0.0597721	0.223-1.032	0.490732
158	ERCC2	0.118227	0.0637255	0.0597721	0.929-4.343	1.96668
93	CIC	0.0394089	0.00980392	0.0618847	0.81-40.414	4.1305
212	GOLGA5	0.0394089	0.00980392	0.0618847	0.81-40.414	4.1305
220	HIP1	0.0394089	0.00980392	0.0618847	0.81-40.414	4.1305
92	CHEK2	0.0295567	0.00490196	0.0676353	0.737-285.382	6.16027
196	FLT3	0.0295567	0.00490196	0.0676353	0.737-285.382	6.16027
356	POLD1	0.0295567	0.00490196	0.0676353	0.737-285.382	6.16027
434	SMAD3	0.0295567	0.00490196	0.0676353	0.737-285.382	6.16027
435	SMAD4	0.0295567	0.00490196	0.0676353	0.737-285.382	6.16027
25	ARID1B	0.0689655	0.0294118	0.0707579	0.859-7.911	2.43933
375	PSIP1	0.0197044	0.0588235	0.0711043	0.075-1.088	0.322435
274	LRP1B	0.128079	0.0735294	0.0721004	0.909-3.885	1.84807
176	FANCD2	0.044335	0.0147059	0.0871457	0.759-18.064	3.10029
307	N4BP2	0.044335	0.0147059	0.0871457	0.759-18.064	3.10029
390	RAD21	0.044335	0.0147059	0.0871457	0.759-18.064	3.10029
406	RHOA	0.0246305	0.0637255	0.0889474	0.102-1.138	0.371869
350	PIK3CA	0.216749	0.151961	0.0978852	0.903-2.661	1.54266
43	BCL9L	0.0344828	0.00980392	0.105056	0.674-35.905	3.59729
61	CARD11	0.0344828	0.00980392	0.105056	0.674-35.905	3.59729
111	CRTC3	0.0344828	0.00980392	0.105056	0.674-35.905	3.59729
120	CUX1	0.0344828	0.00980392	0.105056	0.674-35.905	3.59729
312	NCOA2	0.0344828	0.00980392	0.105056	0.674-35.905	3.59729
245	KAT6A	0.0492611	0.0196078	0.111699	0.73-11.486	2.58496
117	CTNND1	0.00492611	0.0294118	0.121775	0.004-1.37	0.163958
3	ABL1	0.0246305	0.00490196	0.121775	0.565-243.348	5.10884
133	DGCR8	0.0246305	0.00490196	0.121775	0.565-243.348	5.10884
185	FCRL4	0.0246305	0.00490196	0.121775	0.565-243.348	5.10884
198	FNBP1	0.0246305	0.00490196	0.121775	0.565-243.348	5.10884
211	GNAS	0.0246305	0.00490196	0.121775	0.565-243.348	5.10884
232	IDH1	0.0246305	0.00490196	0.121775	0.565-243.348	5.10884
320	NFIB	0.0246305	0.00490196	0.121775	0.565-243.348	5.10884
484	TOP1	0.0246305	0.00490196	0.121775	0.565-243.348	5.10884
55	BRIP1	0.0541872	0.0245098	0.135061	0.713-8.514	2.2758
135	DNM2	0.0394089	0.0147059	0.140036	0.646-16.281	2.74236
343	PDE4DIP	0.0147783	0.0441176	0.140036	0.056-1.331	0.325823
113	CSMD3	0.128079	0.0833333	0.150226	0.811-3.287	1.61391
15	ANK1	0.0591133	0.0294118	0.157054	0.702-6.863	2.06969
88	CDKN2A	0.0591133	0.0294118	0.157054	0.702-6.863	2.06969
90	CHD2	0.0591133	0.0294118	0.157054	0.702-6.863	2.06969
440	SMC1A	0.044335	0.0196078	0.172005	0.633-10.461	2.31502
118	CTNND2	0.0197044	0.0490196	0.172005	0.088-1.384	0.390798
46	BCORL1	0.0295567	0.00980392	0.174833	0.54-31.436	3.06844
127	DDR2	0.0295567	0.00980392	0.174833	0.54-31.436	3.06844
204	FUS	0.0295567	0.00980392	0.174833	0.54-31.436	3.06844
283	MAP3K13	0.0295567	0.00980392	0.174833	0.54-31.436	3.06844
10	AKAP9	0.118227	0.0784314	0.187213	0.773-3.282	1.57366
249	KDM5A	0.0492611	0.0245098	0.201007	0.627-7.82	2.05862
180	FAT3	0.0640394	0.102941	0.209385	0.266-1.292	0.596995
33	ATR	0.0738916	0.0441176	0.214857	0.688-4.59	1.72642
305	MYH9	0.0738916	0.0441176	0.214857	0.688-4.59	1.72642
65	CASP9	0.0197044	0.00490196	0.215286	0.398-201.721	4.0678
119	CUL3	0.00492611	0.0245098	0.215286	0.004-1.789	0.197696
145	ELF4	0.0197044	0.00490196	0.215286	0.398-201.721	4.0678
182	FBLN2	0.00492611	0.0245098	0.215286	0.004-1.789	0.197696
208	GATA3	0.0197044	0.00490196	0.215286	0.398-201.721	4.0678
234	IKZF1	0.00492611	0.0245098	0.215286	0.004-1.789	0.197696
235	IL21R	0.00492611	0.0245098	0.215286	0.004-1.789	0.197696
241	ITK	0.00492611	0.0245098	0.215286	0.004-1.789	0.197696
275	LSM14A	0.0197044	0.00490196	0.215286	0.398-201.721	4.0678
293	MLLT6	0.0197044	0.00490196	0.215286	0.398-201.721	4.0678
331	NTRK3	0.0197044	0.00490196	0.215286	0.398-201.721	4.0678
401	REL	0.0197044	0.00490196	0.215286	0.398-201.721	4.0678
416	SBDS	0.0197044	0.00490196	0.215286	0.398-201.721	4.0678
506	WWTR1	0.0197044	0.00490196	0.215286	0.398-201.721	4.0678
377	PTEN	0.0147783	0.0392157	0.220181	0.062-1.563	0.368338
82	CDH17	0.0344828	0.0147059	0.220181	0.536-14.514	2.388
318	NFATC2	0.0344828	0.0147059	0.220181	0.536-14.514	2.388
368	PRDM16	0.0344828	0.0147059	0.220181	0.536-14.514	2.388
424	SETDB1	0.0344828	0.0147059	0.220181	0.536-14.514	2.388
250	KDM6A	0.137931	0.186275	0.226094	0.394-1.229	0.699568
151	EPHA3	0.0541872	0.0294118	0.227289	0.625-6.345	1.88773
340	PBRM1	0.0541872	0.0294118	0.227289	0.625-6.345	1.88773
411	ROS1	0.0541872	0.0294118	0.227289	0.625-6.345	1.88773
453	STAG1	0.0591133	0.0343137	0.251148	0.625-5.412	1.7657
259	KMT2C	0.157635	0.117647	0.253132	0.765-2.598	1.40233
215	GRIN2A	0.0394089	0.0196078	0.259039	0.538-9.446	2.04777
383	PTPRK	0.0394089	0.0196078	0.259039	0.538-9.446	2.04777
260	KMT2D	0.221675	0.176471	0.266123	0.792-2.239	1.32818
137	DROSHA	0.00985222	0.0294118	0.284195	0.032-1.869	0.329172
164	ETV1	0.00985222	0.0294118	0.284195	0.032-1.869	0.329172
231	HSP90AB1	0.00985222	0.0294118	0.284195	0.032-1.869	0.329172
246	KAT6B	0.00985222	0.0294118	0.284195	0.032-1.869	0.329172
126	DDB2	0.0246305	0.00980392	0.284195	0.411-27.029	2.54508
136	DNMT3A	0.0246305	0.00980392	0.284195	0.411-27.029	2.54508
243	JAK2	0.0246305	0.00980392	0.284195	0.411-27.029	2.54508
252	KEAP1	0.0246305	0.00980392	0.284195	0.411-27.029	2.54508
277	MACC1	0.0246305	0.00980392	0.284195	0.411-27.029	2.54508
284	MB21D2	0.0246305	0.00980392	0.284195	0.411-27.029	2.54508
348	PHF6	0.0246305	0.00980392	0.284195	0.411-27.029	2.54508
463	TAF15	0.0246305	0.00980392	0.284195	0.411-27.029	2.54508
482	TNFAIP3	0.0246305	0.00980392	0.284195	0.411-27.029	2.54508
512	ZMYM2	0.0246305	0.00980392	0.284195	0.411-27.029	2.54508
181	FAT4	0.137931	0.102941	0.29054	0.732-2.686	1.39314
95	CLIP1	0.044335	0.0245098	0.292616	0.543-7.133	1.84366
315	NCOR2	0.044335	0.0245098	0.292616	0.543-7.133	1.84366
511	ZFHX3	0.0492611	0.0294118	0.321906	0.55-5.832	1.70762
154	ERBB2	0.118227	0.0882353	0.333426	0.694-2.808	1.38436
98	CLTCL1	0.0295567	0.0147059	0.337643	0.428-12.762	2.03715
324	NOTCH1	0.0295567	0.0147059	0.337643	0.428-12.762	2.03715
327	NRG1	0.0295567	0.0147059	0.337643	0.428-12.762	2.03715
468	TEC	0.0295567	0.0147059	0.337643	0.428-12.762	2.03715
59	CACNA1D	0.0147783	0.0343137	0.337643	0.07-1.885	0.422991
102	CNTRL	0.0147783	0.0343137	0.337643	0.07-1.885	0.422991
247	KAT7	0.0147783	0.0343137	0.337643	0.07-1.885	0.422991
16	APC	0.0541872	0.0343137	0.347692	0.557-5.008	1.61047
384	PTPRT	0.0541872	0.0343137	0.347692	0.557-5.008	1.61047
53	BRCA2	0.08867	0.0637255	0.357407	0.641-3.269	1.42826
488	TPR	0.0591133	0.0392157	0.370584	0.564-4.44	1.53764
161	ERCC5	0.00492611	0.0196078	0.371917	0.005-2.537	0.248284
217	H3F3A	0.00492611	0.0196078	0.371917	0.005-2.537	0.248284
448	SRGAP3	0.00492611	0.0196078	0.371917	0.005-2.537	0.248284
501	VAV1	0.00492611	0.0196078	0.371917	0.005-2.537	0.248284
21	ARHGEF10	0.0147783	0.00490196	0.371917	0.242-160.494	3.03754
57	BTK	0.0147783	0.00490196	0.371917	0.242-160.494	3.03754
75	CD274	0.0147783	0.00490196	0.371917	0.242-160.494	3.03754
87	CDKN1B	0.0147783	0.00490196	0.371917	0.242-160.494	3.03754
139	ECT2L	0.0147783	0.00490196	0.371917	0.242-160.494	3.03754
167	EWSR1	0.0147783	0.00490196	0.371917	0.242-160.494	3.03754
170	EZH2	0.0147783	0.00490196	0.371917	0.242-160.494	3.03754
175	FANCC	0.0147783	0.00490196	0.371917	0.242-160.494	3.03754
193	FLCN	0.0147783	0.00490196	0.371917	0.242-160.494	3.03754
203	FUBP1	0.0147783	0.00490196	0.371917	0.242-160.494	3.03754
210	GMPS	0.0147783	0.00490196	0.371917	0.242-160.494	3.03754
270	LMNA	0.0147783	0.00490196	0.371917	0.242-160.494	3.03754
281	MAP2K4	0.0147783	0.00490196	0.371917	0.242-160.494	3.03754
302	MYB	0.0147783	0.00490196	0.371917	0.242-160.494	3.03754
303	MYCN	0.0147783	0.00490196	0.371917	0.242-160.494	3.03754
330	NTRK1	0.0147783	0.00490196	0.371917	0.242-160.494	3.03754
347	PER1	0.0147783	0.00490196	0.371917	0.242-160.494	3.03754
349	PICALM	0.0147783	0.00490196	0.371917	0.242-160.494	3.03754
388	RAC1	0.0147783	0.00490196	0.371917	0.242-160.494	3.03754
391	RAD51B	0.0147783	0.00490196	0.371917	0.242-160.494	3.03754
396	RARA	0.0147783	0.00490196	0.371917	0.242-160.494	3.03754
432	SLC45A3	0.0147783	0.00490196	0.371917	0.242-160.494	3.03754
455	STAT3	0.0147783	0.00490196	0.371917	0.242-160.494	3.03754
456	STAT5B	0.0147783	0.00490196	0.371917	0.242-160.494	3.03754
460	SUFU	0.0147783	0.00490196	0.371917	0.242-160.494	3.03754
472	TFEB	0.0147783	0.00490196	0.371917	0.242-160.494	3.03754
480	TMPRSS2	0.0147783	0.00490196	0.371917	0.242-160.494	3.03754
515	ZNF384	0.0147783	0.00490196	0.371917	0.242-160.494	3.03754
129	DDX3X	0.0344828	0.0196078	0.380471	0.445-8.441	1.78322
352	PLCG1	0.0344828	0.0196078	0.380471	0.445-8.441	1.78322
115	CTNNA2	0.0197044	0.0392157	0.380471	0.107-1.877	0.493294
394	RANBP2	0.0640394	0.0441176	0.391061	0.57-4.025	1.48102
369	PRDM2	0.0394089	0.0245098	0.415702	0.461-6.452	1.63087
134	DICER1	0.0246305	0.0441176	0.415702	0.142-1.859	0.547934
423	SETD2	0.0738916	0.0539216	0.426206	0.583-3.461	1.39875
9	AFF4	0.044335	0.0294118	0.445299	0.476-5.326	1.52933
213	GPC5	0.044335	0.0294118	0.445299	0.476-5.326	1.52933
309	NBEA	0.044335	0.0294118	0.445299	0.476-5.326	1.52933
376	PTCH1	0.044335	0.0294118	0.445299	0.476-5.326	1.52933
4	ABL2	0.0197044	0.00980392	0.449064	0.287-22.642	2.02674
110	CRTC1	0.0197044	0.00980392	0.449064	0.287-22.642	2.02674
162	ERG	0.0197044	0.00980392	0.449064	0.287-22.642	2.02674
183	FBXO11	0.0197044	0.00980392	0.449064	0.287-22.642	2.02674
187	FGFR1	0.0197044	0.00980392	0.449064	0.287-22.642	2.02674
280	MAML2	0.0197044	0.00980392	0.449064	0.287-22.642	2.02674
294	MN1	0.0197044	0.00980392	0.449064	0.287-22.642	2.02674
317	NF2	0.0197044	0.00980392	0.449064	0.287-22.642	2.02674
338	PAX3	0.0197044	0.00980392	0.449064	0.287-22.642	2.02674
389	RAD17	0.0197044	0.00980392	0.449064	0.287-22.642	2.02674
395	RAP1GDS1	0.0197044	0.00980392	0.449064	0.287-22.642	2.02674
441	SMO	0.0197044	0.00980392	0.449064	0.287-22.642	2.02674
446	SPOP	0.0197044	0.00980392	0.449064	0.287-22.642	2.02674
462	SYK	0.0197044	0.00980392	0.449064	0.287-22.642	2.02674
122	DAXX	0.00985222	0.0245098	0.449064	0.037-2.459	0.396851
188	FGFR2	0.00985222	0.0245098	0.449064	0.037-2.459	0.396851
224	HNF1A	0.00985222	0.0245098	0.449064	0.037-2.459	0.396851
470	TET2	0.00985222	0.0245098	0.449064	0.037-2.459	0.396851
322	NIN	0.0492611	0.0343137	0.47059	0.489-4.607	1.45683
425	SF3B1	0.0344828	0.0539216	0.47059	0.202-1.815	0.627338
300	MUC16	0.256158	0.22549	0.488476	0.732-1.915	1.18235
282	MAP3K1	0.0147783	0.0294118	0.502921	0.079-2.36	0.495829
297	MSH6	0.0147783	0.0294118	0.502921	0.079-2.36	0.495829
20	ARHGAP5	0.0246305	0.0147059	0.502921	0.324-11.029	1.68977
156	ERBB4	0.0246305	0.0147059	0.502921	0.324-11.029	1.68977
242	JAK1	0.0246305	0.0147059	0.502921	0.324-11.029	1.68977
253	KIAA1549	0.0246305	0.0147059	0.502921	0.324-11.029	1.68977
272	LPP	0.0246305	0.0147059	0.502921	0.324-11.029	1.68977
358	POLG	0.0246305	0.0147059	0.502921	0.324-11.029	1.68977
403	RFWD3	0.0246305	0.0147059	0.502921	0.324-11.029	1.68977
405	RGS7	0.0246305	0.0147059	0.502921	0.324-11.029	1.68977
465	TBX3	0.0246305	0.0147059	0.502921	0.324-11.029	1.68977
475	TFRC	0.0246305	0.0147059	0.502921	0.324-11.029	1.68977
504	WNK2	0.0246305	0.0147059	0.502921	0.324-11.029	1.68977
319	NFE2L2	0.0640394	0.0490196	0.528745	0.523-3.468	1.32644
7	AFF1	0.0295567	0.0196078	0.543202	0.355-7.446	1.52128
14	AMER1	0.0295567	0.0196078	0.543202	0.355-7.446	1.52128
36	AXIN2	0.0295567	0.0196078	0.543202	0.355-7.446	1.52128
45	BCOR	0.0295567	0.0196078	0.543202	0.355-7.446	1.52128
54	BRD4	0.0295567	0.0196078	0.543202	0.355-7.446	1.52128
64	CASP8	0.0295567	0.0196078	0.543202	0.355-7.446	1.52128
130	DDX5	0.0295567	0.0196078	0.543202	0.355-7.446	1.52128
143	EIF4A2	0.0295567	0.0196078	0.543202	0.355-7.446	1.52128
209	GLI1	0.0295567	0.0196078	0.543202	0.355-7.446	1.52128
381	PTPRC	0.0295567	0.0196078	0.543202	0.355-7.446	1.52128
26	ARID2	0.0689655	0.0539216	0.543944	0.532-3.249	1.29882
382	PTPRD	0.0689655	0.0539216	0.543944	0.532-3.249	1.29882
335	NUTM1	0.0246305	0.0392157	0.574762	0.157-2.191	0.61941
13	ALK	0.0344828	0.0245098	0.574762	0.381-5.775	1.4202
195	FLNA	0.0344828	0.0245098	0.574762	0.381-5.775	1.4202
251	KDR	0.0344828	0.0245098	0.574762	0.381-5.775	1.4202
334	NUP98	0.0344828	0.0245098	0.574762	0.381-5.775	1.4202
404	RGPD3	0.0344828	0.0245098	0.574762	0.381-5.775	1.4202
486	TP63	0.0344828	0.0245098	0.574762	0.381-5.775	1.4202
144	ELF3	0.0689655	0.0882353	0.581274	0.342-1.684	0.765936
8	AFF3	0.0394089	0.0294118	0.60033	0.403-4.823	1.35284
49	BLM	0.0394089	0.0294118	0.60033	0.403-4.823	1.35284
97	CLTC	0.0394089	0.0294118	0.60033	0.403-4.823	1.35284
333	NUP214	0.0394089	0.0294118	0.60033	0.403-4.823	1.35284
345	PDGFRA	0.0295567	0.0441176	0.60033	0.19-2.124	0.660569
458	STIL	0.0394089	0.0294118	0.60033	0.403-4.823	1.35284
35	AXIN1	0.00492611	0.0147059	0.62315	0.006-4.181	0.332488
40	BCL10	0.00985222	0.00490196	0.62315	0.104-119.663	2.01653
56	BTG1	0.00985222	0.00490196	0.62315	0.104-119.663	2.01653
62	CARS	0.00492611	0.0147059	0.62315	0.006-4.181	0.332488
72	CCNE1	0.00985222	0.00490196	0.62315	0.104-119.663	2.01653
73	CCR4	0.00985222	0.00490196	0.62315	0.104-119.663	2.01653
74	CD209	0.00985222	0.00490196	0.62315	0.104-119.663	2.01653
85	CDK6	0.00492611	0.0147059	0.62315	0.006-4.181	0.332488
96	CLP1	0.00985222	0.00490196	0.62315	0.104-119.663	2.01653
131	DDX6	0.00985222	0.00490196	0.62315	0.104-119.663	2.01653
132	DEK	0.00985222	0.00490196	0.62315	0.104-119.663	2.01653
146	ELK4	0.00492611	0.0147059	0.62315	0.006-4.181	0.332488
150	EPAS1	0.00492611	0.0147059	0.62315	0.006-4.181	0.332488
166	ETV5	0.00492611	0.0147059	0.62315	0.006-4.181	0.332488
178	FANCF	0.00492611	0.0147059	0.62315	0.006-4.181	0.332488
192	FKBP9	0.00492611	0.0147059	0.62315	0.006-4.181	0.332488
207	GATA2	0.00985222	0.00490196	0.62315	0.104-119.663	2.01653
214	GPHN	0.00985222	0.00490196	0.62315	0.104-119.663	2.01653
228	HOXC13	0.00492611	0.0147059	0.62315	0.006-4.181	0.332488
237	IL7R	0.00985222	0.00490196	0.62315	0.104-119.663	2.01653
256	KLF4	0.00985222	0.00490196	0.62315	0.104-119.663	2.01653
261	KNSTRN	0.00985222	0.00490196	0.62315	0.104-119.663	2.01653
268	LCP1	0.00492611	0.0147059	0.62315	0.006-4.181	0.332488
308	NACA	0.00985222	0.00490196	0.62315	0.104-119.663	2.01653
361	POU2AF1	0.00985222	0.00490196	0.62315	0.104-119.663	2.01653
365	PPP2R1A	0.00985222	0.00490196	0.62315	0.104-119.663	2.01653
366	PRCC	0.00985222	0.00490196	0.62315	0.104-119.663	2.01653
374	PRRX1	0.00492611	0.0147059	0.62315	0.006-4.181	0.332488
392	RAF1	0.00985222	0.00490196	0.62315	0.104-119.663	2.01653
393	RALGDS	0.00985222	0.00490196	0.62315	0.104-119.663	2.01653
407	RHOH	0.00985222	0.00490196	0.62315	0.104-119.663	2.01653
426	SFRP4	0.00985222	0.00490196	0.62315	0.104-119.663	2.01653
430	SIX1	0.00985222	0.00490196	0.62315	0.104-119.663	2.01653
438	SMARCD1	0.00985222	0.00490196	0.62315	0.104-119.663	2.01653
439	SMARCE1	0.00985222	0.00490196	0.62315	0.104-119.663	2.01653
443	SOX2	0.00985222	0.00490196	0.62315	0.104-119.663	2.01653
459	STRN	0.00985222	0.00490196	0.62315	0.104-119.663	2.01653
474	TFPT	0.00985222	0.00490196	0.62315	0.104-119.663	2.01653
502	WAS	0.00492611	0.0147059	0.62315	0.006-4.181	0.332488
508	ZBTB16	0.00492611	0.0147059	0.62315	0.006-4.181	0.332488
28	ASXL1	0.044335	0.0588235	0.655074	0.27-1.971	0.742812
357	POLE	0.044335	0.0588235	0.655074	0.27-1.971	0.742812
359	POLQ	0.044335	0.0588235	0.655074	0.27-1.971	0.742812
469	TET1	0.0541872	0.0441176	0.655074	0.456-3.47	1.24066
6	ACVR1	0.0147783	0.00980392	0.685179	0.171-18.294	1.51347
12	AKT3	0.0147783	0.00980392	0.685179	0.171-18.294	1.51347
22	ARHGEF10L	0.00985222	0.0196078	0.685179	0.045-3.522	0.498338
32	ATP1A1	0.00985222	0.0196078	0.685179	0.045-3.522	0.498338
70	CCND1	0.0147783	0.00980392	0.685179	0.171-18.294	1.51347
71	CCND3	0.0147783	0.00980392	0.685179	0.171-18.294	1.51347
78	CDC73	0.0147783	0.00980392	0.685179	0.171-18.294	1.51347
99	CNBD1	0.00985222	0.0196078	0.685179	0.045-3.522	0.498338
148	EML4	0.00985222	0.0196078	0.685179	0.045-3.522	0.498338
222	HIST1H4I	0.00985222	0.0196078	0.685179	0.045-3.522	0.498338
236	IL6ST	0.0147783	0.00980392	0.685179	0.171-18.294	1.51347
254	KIF5B	0.0147783	0.00980392	0.685179	0.171-18.294	1.51347
291	MLLT10	0.0147783	0.00980392	0.685179	0.171-18.294	1.51347
292	MLLT3	0.0147783	0.00980392	0.685179	0.171-18.294	1.51347
295	MPL	0.00985222	0.0196078	0.685179	0.045-3.522	0.498338
321	NFKBIE	0.0147783	0.00980392	0.685179	0.171-18.294	1.51347
342	PCM1	0.0147783	0.00980392	0.685179	0.171-18.294	1.51347
346	PDGFRB	0.0147783	0.00980392	0.685179	0.171-18.294	1.51347
353	PML	0.0147783	0.00980392	0.685179	0.171-18.294	1.51347
355	PMS2	0.00985222	0.0196078	0.685179	0.045-3.522	0.498338
417	SDHA	0.0147783	0.00980392	0.685179	0.171-18.294	1.51347
442	SND1	0.0147783	0.00980392	0.685179	0.171-18.294	1.51347
457	STAT6	0.0147783	0.00980392	0.685179	0.171-18.294	1.51347
466	TCF12	0.0147783	0.00980392	0.685179	0.171-18.294	1.51347
491	TRIM27	0.0147783	0.00980392	0.685179	0.171-18.294	1.51347
492	TRIM33	0.0147783	0.00980392	0.685179	0.171-18.294	1.51347
493	TRIP11	0.00985222	0.0196078	0.685179	0.045-3.522	0.498338
519	ZNRF3	0.0147783	0.00980392	0.685179	0.171-18.294	1.51347
29	ASXL2	0.0788177	0.0686275	0.709219	0.515-2.648	1.16076
103	COL1A1	0.0147783	0.0245098	0.723845	0.092-3.119	0.597746
264	LARP4B	0.0147783	0.0245098	0.723845	0.092-3.119	0.597746
273	LRIG3	0.0147783	0.0245098	0.723845	0.092-3.119	0.597746
336	PALB2	0.0147783	0.0245098	0.723845	0.092-3.119	0.597746
373	PRKCB	0.0147783	0.0245098	0.723845	0.092-3.119	0.597746
509	ZCCHC8	0.0147783	0.0245098	0.723845	0.092-3.119	0.597746
109	CRNKL1	0.0197044	0.0147059	0.723845	0.225-9.303	1.34575
128	DDX10	0.0197044	0.0147059	0.723845	0.225-9.303	1.34575
168	EXT1	0.0197044	0.0147059	0.723845	0.225-9.303	1.34575
171	EZR	0.0197044	0.0147059	0.723845	0.225-9.303	1.34575
263	KTN1	0.0197044	0.0147059	0.723845	0.225-9.303	1.34575
288	MITF	0.0197044	0.0147059	0.723845	0.225-9.303	1.34575
464	TBL1XR1	0.0197044	0.0147059	0.723845	0.225-9.303	1.34575
516	ZNF429	0.0197044	0.0147059	0.723845	0.225-9.303	1.34575
494	TRRAP	0.08867	0.0784314	0.72415	0.532-2.476	1.14287
48	BIRC6	0.108374	0.0980392	0.747457	0.561-2.241	1.11792
69	CBLB	0.0246305	0.0196078	0.750838	0.267-6.456	1.2619
112	CSF1R	0.0246305	0.0196078	0.750838	0.267-6.456	1.2619
174	FANCA	0.0246305	0.0196078	0.750838	0.267-6.456	1.2619
225	HNRNPA2B1	0.0246305	0.0196078	0.750838	0.267-6.456	1.2619
255	KIT	0.0246305	0.0196078	0.750838	0.267-6.456	1.2619
296	MSH2	0.0246305	0.0196078	0.750838	0.267-6.456	1.2619
341	PCBP1	0.0246305	0.0196078	0.750838	0.267-6.456	1.2619
513	ZMYM3	0.0246305	0.0196078	0.750838	0.267-6.456	1.2619
44	BCLAF1	0.0197044	0.0294118	0.750838	0.136-2.849	0.663982
37	BAP1	0.0295567	0.0245098	0.771026	0.303-5.106	1.21161
42	BCL9	0.0295567	0.0245098	0.771026	0.303-5.106	1.21161
79	CDH1	0.0295567	0.0245098	0.771026	0.303-5.106	1.21161
332	NUMA1	0.0295567	0.0245098	0.771026	0.303-5.106	1.21161
477	THRAP3	0.0295567	0.0245098	0.771026	0.303-5.106	1.21161
81	CDH11	0.0246305	0.0343137	0.771026	0.175-2.654	0.711273
105	COL3A1	0.0246305	0.0343137	0.771026	0.175-2.654	0.711273
285	MECOM	0.0246305	0.0343137	0.771026	0.175-2.654	0.711273
360	POT1	0.0246305	0.0343137	0.771026	0.175-2.654	0.711273
362	PPARG	0.0246305	0.0343137	0.771026	0.175-2.654	0.711273
518	ZNF521	0.0295567	0.0392157	0.786843	0.209-2.506	0.74673
265	LATS1	0.0344828	0.0294118	0.786843	0.332-4.325	1.1781
380	PTPRB	0.0344828	0.0294118	0.786843	0.332-4.325	1.1781
230	HSP90AA1	0.0394089	0.0343137	0.799657	0.358-3.817	1.15417
287	MET	0.0394089	0.0343137	0.799657	0.358-3.817	1.15417
370	PREX2	0.044335	0.0392157	0.810303	0.38-3.461	1.13624
410	ROBO2	0.0394089	0.0490196	0.810303	0.267-2.295	0.796344
328	NSD1	0.0492611	0.0441176	0.819325	0.4-3.197	1.12231
436	SMARCA4	0.0492611	0.0441176	0.819325	0.4-3.197	1.12231
498	UBR5	0.0492611	0.0441176	0.819325	0.4-3.197	1.12231
91	CHD4	0.0591133	0.0539216	0.833866	0.433-2.83	1.10207
124	DCC	0.0591133	0.0539216	0.833866	0.433-2.83	1.10207
155	ERBB3	0.0985222	0.0931373	0.868	0.52-2.184	1.06401
31	ATM	0.123153	0.117647	0.880151	0.554-2.006	1.05326
24	ARID1A	0.17734	0.171569	0.896755	0.603-1.797	1.0408
104	COL2A1	0.0197044	0.0245098	1	0.156-3.779	0.800439
123	DCAF12L2	0.0197044	0.0245098	1	0.156-3.779	0.800439
153	EPS15	0.0197044	0.0245098	1	0.156-3.779	0.800439
173	FAM47C	0.0197044	0.0245098	1	0.156-3.779	0.800439
197	FLT4	0.0197044	0.0245098	1	0.156-3.779	0.800439
244	JAK3	0.0197044	0.0245098	1	0.156-3.779	0.800439
257	KLF6	0.0197044	0.0245098	1	0.156-3.779	0.800439
286	MED12	0.044335	0.0490196	1	0.316-2.526	0.900233
444	SPECC1	0.0197044	0.0245098	1	0.156-3.779	0.800439
445	SPEN	0.0591133	0.0588235	1	0.402-2.514	1.00522
1	A1CF	0.00492611	0.00980392	1	0.008-9.691	0.500823
2	ABI1	0.00985222	0.0147059	1	0.055-5.89	0.667326
5	ACSL3	0.00492611	0.00490196	1	0.013-79.223	1.00494
11	AKT1	0.00985222	0.00980392	1	0.072-13.984	1.00496
17	APOBEC3B	0.00492611	0.00490196	1	0.013-79.223	1.00494
18	AR	0.00492611	0.00490196	1	0.013-79.223	1.00494
19	ARHGAP26	0.0147783	0.0196078	1	0.109-4.498	0.750529
23	ARHGEF12	0.0295567	0.0343137	1	0.234-3.039	0.857468
27	ARNT	0.0246305	0.0245098	1	0.227-4.44	1.00504
30	ATF1	0.00492611	0.00490196	1	0.013-79.223	1.00494
34	ATRX	0.0492611	0.0539216	1	0.338-2.42	0.90931
38	BARD1	0.0197044	0.0196078	1	0.184-5.475	1.00501
39	BAZ1A	0.0147783	0.0196078	1	0.109-4.498	0.750529
41	BCL11A	0.0147783	0.0147059	1	0.133-7.595	1.00499
47	BIRC3	0.00492611	0.00490196	1	0.013-79.223	1.00494
50	BMP5	0.0147783	0.0147059	1	0.133-7.595	1.00499
51	BRAF	0.0246305	0.0245098	1	0.227-4.44	1.00504
52	BRCA1	0.0344828	0.0343137	1	0.295-3.427	1.00509
58	BUB1B	0.0197044	0.0196078	1	0.184-5.475	1.00501
60	CAMTA1	0.0295567	0.0294118	1	0.264-3.829	1.00506
63	CASP3	0.00492611	0.00490196	1	0.013-79.223	1.00494
66	CBFA2T3	0.00985222	0.00980392	1	0.072-13.984	1.00496
67	CBFB	0.00492611	0.00490196	1	0.013-79.223	1.00494
68	CBL	0.0147783	0.0147059	1	0.133-7.595	1.00499
76	CD28	0.00492611	0.00980392	1	0.008-9.691	0.500823
77	CD79A	0.00492611	0.00490196	1	0.013-79.223	1.00494
80	CDH10	0.0344828	0.0343137	1	0.295-3.427	1.00509
83	CDK12	0.0541872	0.0539216	1	0.385-2.624	1.0052
84	CDK4	0.00492611	0.00490196	1	0.013-79.223	1.00494
86	CDKN1A	0.0197044	0.0196078	1	0.184-5.475	1.00501
89	CEP89	0.0147783	0.0196078	1	0.109-4.498	0.750529
94	CIITA	0.0197044	0.0196078	1	0.184-5.475	1.00501
101	CNTNAP2	0.0541872	0.0539216	1	0.385-2.624	1.0052
106	CREB3L2	0.00985222	0.0147059	1	0.055-5.89	0.667326
108	CRLF2	0.00492611	0.00490196	1	0.013-79.223	1.00494
114	CTCF	0.0295567	0.0343137	1	0.234-3.039	0.857468
116	CTNNB1	0.0295567	0.0294118	1	0.264-3.829	1.00506
121	CXCR4	0.00985222	0.00980392	1	0.072-13.984	1.00496
125	DCTN1	0.00985222	0.0147059	1	0.055-5.89	0.667326
138	EBF1	0.00985222	0.0147059	1	0.055-5.89	0.667326
140	EED	0.00985222	0.00980392	1	0.072-13.984	1.00496
141	EGFR	0.0147783	0.0147059	1	0.133-7.595	1.00499
142	EIF3E	0.00985222	0.0147059	1	0.055-5.89	0.667326
147	ELN	0.0147783	0.0147059	1	0.133-7.595	1.00499
152	EPHA7	0.0197044	0.0196078	1	0.184-5.475	1.00501
157	ERC1	0.00985222	0.00980392	1	0.072-13.984	1.00496
159	ERCC3	0.0147783	0.0196078	1	0.109-4.498	0.750529
160	ERCC4	0.00985222	0.0147059	1	0.055-5.89	0.667326
163	ESR1	0.00985222	0.00980392	1	0.072-13.984	1.00496
165	ETV4	0.00985222	0.00980392	1	0.072-13.984	1.00496
169	EXT2	0.00492611	0.00490196	1	0.013-79.223	1.00494
172	FAM135B	0.0344828	0.0343137	1	0.295-3.427	1.00509
177	FANCE	0.00492611	0.00490196	1	0.013-79.223	1.00494
186	FES	0.00492611	0.00490196	1	0.013-79.223	1.00494
190	FH	0.0147783	0.0147059	1	0.133-7.595	1.00499
191	FHIT	0.00492611	0.00980392	1	0.008-9.691	0.500823
194	FLI1	0.00985222	0.00980392	1	0.072-13.984	1.00496
199	FOXA1	0.00985222	0.00980392	1	0.072-13.984	1.00496
200	FOXL2	0.00492611	0.00980392	1	0.008-9.691	0.500823
201	FOXO1	0.00492611	0.00490196	1	0.013-79.223	1.00494
205	GAS7	0.00985222	0.0147059	1	0.055-5.89	0.667326
206	GATA1	0.00492611	0.00980392	1	0.008-9.691	0.500823
216	GRM3	0.00985222	0.0147059	1	0.055-5.89	0.667326
218	H3F3B	0.00985222	0.0147059	1	0.055-5.89	0.667326
219	HIF1A	0.00985222	0.0147059	1	0.055-5.89	0.667326
221	HIST1H3B	0.0295567	0.0294118	1	0.264-3.829	1.00506
223	HLA-A	0.00985222	0.00980392	1	0.072-13.984	1.00496
226	HOXA11	0.00985222	0.00980392	1	0.072-13.984	1.00496
227	HOXA13	0.00492611	0.00980392	1	0.008-9.691	0.500823
229	HRAS	0.0394089	0.0441176	1	0.292-2.656	0.889146
233	IKBKB	0.0147783	0.0147059	1	0.133-7.595	1.00499
238	IRF4	0.00492611	0.00980392	1	0.008-9.691	0.500823
248	KCNJ5	0.00492611	0.00490196	1	0.013-79.223	1.00494
262	KRAS	0.0394089	0.0392157	1	0.322-3.14	1.00512
266	LATS2	0.00492611	0.00980392	1	0.008-9.691	0.500823
267	LCK	0.00492611	0.00980392	1	0.008-9.691	0.500823
269	LIFR	0.0197044	0.0196078	1	0.184-5.475	1.00501
271	LMO2	0.00492611	0.00490196	1	0.013-79.223	1.00494
276	LZTR1	0.0147783	0.0147059	1	0.133-7.595	1.00499
278	MAFB	0.00492611	0.00980392	1	0.008-9.691	0.500823
289	MLF1	0.00985222	0.00980392	1	0.072-13.984	1.00496
290	MLH1	0.0147783	0.0196078	1	0.109-4.498	0.750529
299	MUC1	0.00492611	0.00490196	1	0.013-79.223	1.00494
301	MUC4	0.0492611	0.0490196	1	0.366-2.758	1.00517
304	MYH11	0.044335	0.0441176	1	0.345-2.925	1.00514
306	MYO5A	0.0246305	0.0294118	1	0.198-3.338	0.833707
310	NBN	0.0147783	0.0147059	1	0.133-7.595	1.00499
311	NCOA1	0.0394089	0.0392157	1	0.322-3.14	1.00512
313	NCOA4	0.00985222	0.0147059	1	0.055-5.89	0.667326
316	NF1	0.0541872	0.0588235	1	0.357-2.332	0.916876
323	NONO	0.00492611	0.00980392	1	0.008-9.691	0.500823
325	NOTCH2	0.0246305	0.0245098	1	0.227-4.44	1.00504
326	NRAS	0.0147783	0.0196078	1	0.109-4.498	0.750529
329	NTHL1	0.00492611	0.00490196	1	0.013-79.223	1.00494
337	PATZ1	0.00985222	0.0147059	1	0.055-5.89	0.667326
339	PAX5	0.00492611	0.00490196	1	0.013-79.223	1.00494
344	PDGFB	0.00492611	0.00490196	1	0.013-79.223	1.00494
351	PIK3CB	0.0147783	0.0147059	1	0.133-7.595	1.00499
354	PMS1	0.00985222	0.0147059	1	0.055-5.89	0.667326
363	PPFIBP1	0.0147783	0.0147059	1	0.133-7.595	1.00499
364	PPM1D	0.00492611	0.00980392	1	0.008-9.691	0.500823
367	PRDM1	0.0147783	0.0147059	1	0.133-7.595	1.00499
371	PRKACA	0.00492611	0.00490196	1	0.013-79.223	1.00494
372	PRKAR1A	0.00492611	0.00490196	1	0.013-79.223	1.00494
378	PTPN11	0.00492611	0.00980392	1	0.008-9.691	0.500823
385	PWWP2A	0.00492611	0.00980392	1	0.008-9.691	0.500823
386	QKI	0.00492611	0.00490196	1	0.013-79.223	1.00494
387	RABEP1	0.00492611	0.00980392	1	0.008-9.691	0.500823
398	RBM10	0.0295567	0.0343137	1	0.234-3.039	0.857468
399	RBM15	0.0246305	0.0294118	1	0.198-3.338	0.833707
400	RECQL4	0.00985222	0.00980392	1	0.072-13.984	1.00496
402	RET	0.0197044	0.0196078	1	0.184-5.475	1.00501
409	RNF43	0.00985222	0.00980392	1	0.072-13.984	1.00496
412	RPL10	0.00492611	0.00490196	1	0.013-79.223	1.00494
413	RSPO2	0.00985222	0.00980392	1	0.072-13.984	1.00496
414	RUNX1	0.0197044	0.0196078	1	0.184-5.475	1.00501
415	RUNX1T1	0.0147783	0.0147059	1	0.133-7.595	1.00499
418	SDHB	0.00492611	0.00490196	1	0.013-79.223	1.00494
419	SDHD	0.00492611	0.00490196	1	0.013-79.223	1.00494
420	SEPT9	0.00492611	0.00980392	1	0.008-9.691	0.500823
421	SET	0.00492611	0.00490196	1	0.013-79.223	1.00494
422	SETBP1	0.0197044	0.0196078	1	0.184-5.475	1.00501
427	SH2B3	0.00492611	0.00980392	1	0.008-9.691	0.500823
428	SH3GL1	0.0147783	0.0147059	1	0.133-7.595	1.00499
429	SIRPA	0.00492611	0.00980392	1	0.008-9.691	0.500823
431	SLC34A2	0.00492611	0.00980392	1	0.008-9.691	0.500823
433	SMAD2	0.00985222	0.00980392	1	0.072-13.984	1.00496
437	SMARCB1	0.00985222	0.0147059	1	0.055-5.89	0.667326
447	SRC	0.00985222	0.00980392	1	0.072-13.984	1.00496
449	SRSF2	0.00985222	0.0147059	1	0.055-5.89	0.667326
450	SRSF3	0.00492611	0.00490196	1	0.013-79.223	1.00494
451	SS18	0.00492611	0.00490196	1	0.013-79.223	1.00494
452	SSX1	0.00492611	0.00490196	1	0.013-79.223	1.00494
461	SUZ12	0.0197044	0.0196078	1	0.184-5.475	1.00501
467	TCF3	0.00985222	0.00980392	1	0.072-13.984	1.00496
471	TFE3	0.00985222	0.00980392	1	0.072-13.984	1.00496
476	TGFBR2	0.00985222	0.00980392	1	0.072-13.984	1.00496
478	TLX1	0.00492611	0.00490196	1	0.013-79.223	1.00494
479	TLX3	0.00492611	0.00980392	1	0.008-9.691	0.500823
481	TNC	0.0344828	0.0343137	1	0.295-3.427	1.00509
483	TNFRSF17	0.00492611	0.00490196	1	0.013-79.223	1.00494
487	TPM4	0.00492611	0.00490196	1	0.013-79.223	1.00494
489	TRAF7	0.00492611	0.00490196	1	0.013-79.223	1.00494
490	TRIM24	0.0246305	0.0294118	1	0.198-3.338	0.833707
495	TSC1	0.0640394	0.0686275	1	0.39-2.194	0.928765
496	TSC2	0.0147783	0.0147059	1	0.133-7.595	1.00499
497	TSHR	0.00985222	0.00980392	1	0.072-13.984	1.00496
499	USP6	0.0147783	0.0147059	1	0.133-7.595	1.00499
500	USP8	0.0295567	0.0294118	1	0.264-3.829	1.00506
503	WIF1	0.00492611	0.00980392	1	0.008-9.691	0.500823
505	WRN	0.0147783	0.0147059	1	0.133-7.595	1.00499
507	XPO1	0.00985222	0.00980392	1	0.072-13.984	1.00496
510	ZEB1	0.0197044	0.0196078	1	0.184-5.475	1.00501
514	ZNF331	0.00492611	0.00980392	1	0.008-9.691	0.500823
517	ZNF479	0.0147783	0.0196078	1	0.109-4.498	0.750529
