# Supplementary material for: Activation of the chemokine receptor 3 pathway leads to a better response to immune checkpoint inhibitors in patients with metastatic urothelial carcinoma
Source: Cancer Cell Int. 2022 May 13;22:186. doi: 10.1186/s12935-022-02604-z (PMC9107140; doi:10.1186/s12935-022-02604-z)
Supplement: Supplementary file 8 — Additional file 8: Table S2. Results of drug sensitivity analysis from the GDSC database for the ICI cohort and the TCGA BLCA cohort. [file 12935_2022_2604_MOESM8_ESM.xls]

## Sheet: GDSC
Drug_name	ICI_pvalue	TCGA_pvalue	ICI_order	TCGA_order	order_sum
sunitinib	3.82e-18	6.15e-27	1	2	3
cgp.60474	1.09e-14	2.08e-30	4	1	5
parthenolide	2.43e-15	3.39e-26	2	3	5
aicar	1.68e-12	1.37e-19	5	10	15
cgp.082996	1.07e-10	3.86e-21	9	7	16
cmk	5.01e-15	1.02e-18	3	14	17
cyclopamine	9.04e-09	8.66e-21	15	8	23
bms.509744	8.91e-08	5.98e-20	16	9	25
vx.680	8.64e-11	1.44e-15	8	17	25
ku.55933	8.05e-11	1.55e-15	7	18	25
nvp.tae684	1.74e-06	5.66e-25	24	4	28
docetaxel	1.55e-06	6.54e-23	23	5	28
bx.795	4.25e-07	2e-19	20	11	31
azd7762	1.63e-10	1.38e-14	10	22	32
bi.d1870	3.73e-09	2.02e-14	13	23	36
wh.4.023	0.00011122	3.48e-21	31	6	37
paclitaxel	6.94e-07	2.02e-16	21	16	37
cep.701	1.56e-07	1.24e-14	17	20	37
camptothecin	1.38e-09	7.76e-14	12	25	37
vinblastine	2.6e-12	6.64e-12	6	33	39
bms.536924	2.64e-05	5.59e-19	28	13	41
ro.3306	2.47e-07	2.26e-13	18	26	44
tw.37	5.53e-10	4.02e-10	11	36	47
gw843682x	2.67e-07	8.04e-12	19	34	53
gdc.0449	5.25e-09	1.79e-08	14	42	56
midostaurin	0.00103862	1.21e-17	43	15	58
gnf.2	0.00063765	1.36e-14	39	21	60
bortezomib	2.04e-06	4.73e-10	25	37	62
xmd8.85	0.00333133	5.47e-19	52	12	64
wo2009093972	0.000850175	4.98e-14	41	24	65
bms.754807	0.000520333	1.38e-12	37	28	65
cytarabine	0.00015307	1.41e-10	32	35	67
cisplatin	3.19e-05	1.59e-09	30	40	70
azd6482	0.00102464	2.21e-12	42	31	73
pf.02341066	0.000276083	8.24e-10	34	39	73
sl.0101.1	1.47e-05	3.05e-06	26	48	74
bms.708163	0.00119361	2.15e-12	46	30	76
nu.7441	0.00161734	1.7e-12	48	29	77
obatoclax.mesylate	0.000484349	5.96e-09	36	41	77
bay.61.3606	1.33e-06	2.93e-05	22	56	78
dasatinib	0.0351688	6.76e-15	65	19	84
bexarotene	0.00655719	1.13e-12	57	27	84
s.trityl.l.cysteine	0.000167993	1.34e-05	33	53	86
bleomycin	0.000401295	1.34e-05	35	52	87
embelin	0.00117249	7.17e-08	45	44	89
roscovitine	3.08e-05	0.0015711	29	61	90
etoposide	2.41e-05	0.0059063	27	63	90
osi.906	0.00167445	2.49e-08	49	43	92
z.llnle.cho	0.0254543	5.95e-12	63	32	95
gemcitabine	0.00079716	1.97e-05	40	55	95
gdc0941	0.00144375	4.59e-06	47	49	96
x681640	0.00207502	5.36e-07	51	46	97
ag.014699	0.00181754	5.56e-06	50	50	100
ci.1040	0.0300782	5.69e-10	64	38	102
lfm.a13	0.0133534	2.14e-07	58	45	103
jnk.9l	0.00104331	0.00110319	44	60	104
azd.2281	0.000602666	0.0114017	38	66	104
mitomycin.c	0.00519363	6.17e-06	56	51	107
zm.447439	0.0229333	1.2e-06	61	47	108
doxorubicin	0.00367032	0.000139298	53	58	111
pazopanib	0.00507421	4.03e-05	55	57	112
nvp.bez235	0.0235243	1.76e-05	62	54	116
epothilone.b	0.0158884	0.000360201	59	59	118
vorinostat	0.004712	0.00964994	54	65	119
thapsigargin	0.0189495	0.00778987	60	64	124
rapamycin	0.0468082	0.00507625	66	62	128

## Sheet: DDR
通路	基因集
(SSB)GOMF_SINGLE_STRANDED_DNA_BINDING	ANXA1，APTX，BLM，BRCA2，CDC45，CNBP，CRY2，CTC1，DDX11，DHX36，DHX9，DMC1，ERCC1，ERCC4，ERCC5，FAM111A，FBH1，FUBP1，FUBP3，HMCES，HMGB1，HMGB2，HNRNPA1，NRNPA2B1，HNRNPU，HROB，HSF1，HSPD1，IGHM，IGHMBP2，JCHAIN，LONP1，LRPPRC，MAPT，MCM10，MCM2，MCM3，MCM4，MCM5，MCM6，MCM7，MCM8，MCM9，MCMDC2，MEIOB，MIRLET7I，MLH1，，MSH2，MSH3，MYEF2，NABP1，NABP2，NEIL3，NME1，NUCKS1，NUP35，PCBP1，PCBP2，PMS2，POLA1，POLR2D，POLR2G POLR2H，POLR3C，POT1，POU4F1，PURA，PU…
(HR) KEGG_HOMOLOGOUS_RECOMBINATION	BLM，BRCA2，EME1，MRE11，MUS81，NBN，POLD1，POLD2，POLD3，POLD4，RAD50，RAD51，RAD51B，RAD51C，RAD51D，RAD52，RAD54B，RAD54L，RPA1，RPA2，RPA3，RPA4，SEM1，SSBP1，TOP3A，TOP3B，XRCC2，XRCC3
(MMR)KEGG_MISMATCH_REPAIR	EXO1，LIG1，MLH1，MLH3，MSH2，MSH3，MSH6，PCNA，PMS2，POLD1，POLD2，POLD3，POLD4，RFC1，RFC2，RFC3，RFC4，RFC5，RPA1，RPA2，RPA3，RPA4，SSBP1
(NHEJ)KEGG_NON_HOMOLOGOUS_END_JOINING	DCLRE1C，DNTT，FEN1，LIG4，MRE11，NHEJ1，POLL，POLM，PRKDC，RAD50，XRCC4，XRCC5，XRCC6
(BER)REACTOME_BASE_EXCISION_REPAIR	ACD，ADPRS，APEX1，FEN1，H2AB1，H2AC14，H2AC18，H2AC19，H2AC20，H2AC4，H2AC6，H2AC7，H2AC8，H2AJ，H2AX，H2AZ1，H2AZ2，H2BC1，H2BC10，H2BC11，H2BC12，H2BC13，H2BC14，H2BC15，H2BC17，H2BC21，H2BC3，H2BC4，H2BC5，H2BC6，H2BC7，H2BC8，H2BC9，H2BS1，H2BU1，H3-4，H4-16，H4C1，H4C11，H4C12，H4C13，H4C14，H4C15，H4C2，H4C3，H4C4，H4C5，H4C6，H4C8，H4C9，LIG1，LIG3，MBD4，MPG，MUTYH，NEIL1，NEIL2，NEIL3，NTHL1，OGG1，PARG，PARP1，PARP2，PCNA，PNKP，POLB，POLD1，POLD2，POL…
(DSB)REACTOME_DNA_DOUBLE_STRAND_BREAK_REPAIR	ABL1，ABRAXAS1，APBB1，ATM，ATR，ATRIP，BABAM1，BABAM2，BAP1，BARD1，BAZ1B，BLM，BRCA1，BRCA2， BRCC3，BRIP1，CCNA1，CCNA2，CDK2， CHEK1，CHEK2，CLSPN，DCLRE1C，DNA2 EME1，EME2，ERCC1，ERCC4，EXO1， EYA1，EYA2，EYA3，EYA4，FEN1，GEN1， H2AX，H2BC1，H2BC10，H2BC11，H2BC12， H2BC13，H2BC14，H2BC15，H2BC17， H2BC21，H2BC3，H2BC4，H2BC5，H2BC6，H2BC7，H2BC8，H2BC9，H2BS1，H2BU1， H3-4，H4-16，H4C1，H4C11，H4C12，H4C13， H4C14，H4C15，H4C2，H4C3，H4C4， H4C5，H4C6，…
(FAP)REACTOME_FANCONI_ANEMIA_PATHWAY	ATR，ATRIP，CENPS，CENPX，DCLRE1A，DCLRE1B，EME1，EME2，ERCC1，ERCC4，FAAP100，FAAP20，FAAP24，FAN1，FANCA，FANCB，FANCC，FANCD2，FANCE，FANCF，FANCG，FANCI，FANCL，FANCM，MUS81，POLN，RPA1，RPA2，RPA3，RPS27A，SLX1A，SLX1B，SLX4，UBA52，UBB，UBC，UBE2T，USP1，WDR48
(NER)REACTOME_NUCLEOTIDE_EXCISION_REPAIR	ACTB，ACTL6A，ACTR5，ACTR8，AQR，CCNH，CDK7，CETN2，CHD1L，COPS2，COPS3，COPS4，COPS5，COPS6，COPS7A，COPS7B，COPS8，CUL4A，CUL4B，DDB1，DDB2，ELL，EP300，ERCC1，ERCC2，RCC3，ERCC4，ERCC5，ERCC6，ERCC8，GPS1， GTF2H1，GTF2H2，GTF2H3，GTF2H4，GTF2H5，HMGN1，INO80，INO80B，INO80C，INO80D，INO80E，ISY1，LIG1， LIG3，MCRS1，MNAT1，NFRKB，PARP1，PARP2，PCNA，PIAS1，PIAS3，POLD1，POLD2，POLD3，POLD4，POLE，POLE2， POLE3，POLE4，POLK，POLR2A，POLR2B POLR2C，POLR2D，P…
DDR （merged）	ANXA1，APTX，BLM，BRCA2，CDC45，CNBP，CRY2，CTC1，DDX11，DHX36，DHX9，DMC1，ERCC1，ERCC4，ERCC5，FAM111A，FBH1，FUBP1，FUBP3，HMCES，HMGB1，HMGB2，HNRNPA1，NRNPA2B1，HNRNPU，HROB，HSF1，HSPD1，IGHM，IGHMBP2，JCHAIN，LONP1，LRPPRC，MAPT，MCM10，MCM2，MCM3，MCM4，MCM5，MCM6，MCM7，MCM8，MCM9，MCMDC2，MEIOB，MIRLET7I，MLH1，，MSH2，MSH3，MYEF2，NABP1，NABP2，NEIL3，NME1，NUCKS1，NUP35，PCBP1，PCBP2，PMS2，POLA1，POLR2D，POLR2G POLR2H，POLR3C，POT1，POU4F1，PURA，PU…
